# Supplementary material for: Diagnostic performance enhancement of pancreatic cancer using proteomic multimarker panel
Source: Oncotarget. 2017 Oct 16;8(54):93117–30. doi: 10.18632/oncotarget.21861 (PMC5696248; doi:10.18632/oncotarget.21861)
Supplement: Supplementary file 2 [file oncotarget-08-93117-s002.xlsx]

## Sheet: Table S3.
Number	Accession Number	Protein Symbol	Protein Name	Source
				1: Database and literature search 2: Microarray analysis 3: Traditional cancer markers 4: Known mutated proteins
1	Q9NQ94	A1CF	APOBEC1 complementation factor	2
2	P01023	A2M	Macroglobulin, alpha 2	1
3	Q9UDR5	AASS	Alpha-aminoadipic semialdehyde synthase, mitochondrial	2
4	P80404	ABAT	Gamma Aminobutyrate Transaminase	1
5	Q9NP78	ABCB9	ATP-binding cassette sub-family B member 9	2
6	Q8N2K0	ABHD12	Monoacylglycerol lipase ABHD12	2
7	Q9BUJ0	ABHD14A	Abhydrolase domain-containing protein 14A	2
8	Q12979	ABR	Active breakpoint cluster region-related protein	2
9	O00763	ACACB	Acetyl-CoA carboxylase 2	2
10	P49748	ACADVL	Acyl CoA dehydrogenase, very long chain	1
11	P24752	ACAT1	Acetyl-CoA acetyltransferase, mitochondrial	2
12	P21399	ACO1	Cytoplasmic aconitate hydratase	2
13	Q9ULC5	ACSL5	Long-chain-fatty-acid--CoA ligase 5	2
14	Q53FZ2	ACSM3	Acyl-coenzyme A synthetase ACSM3, mitochondrial	2
15	Q9NUB1	ACSS1	Acetyl-coenzyme A synthetase 2-like, mitochondrial	2
16	P62736	ACTA2	Actin alpha 2	1
17	P60709	ACTB	Actin beta	1
18	P63261	ACTG1	Actin, cytoplasmic 2	2
19	P63267	ACTG2	Actin, gamma-enteric smooth muscle	2
20	P12814	ACTN1	Actinin alpha 1	1
21	O43707	ACTN4	Actinin alpha 4	1
22	Q03154	ACY1	Aminoacylase-1	2
23	O43184	ADAM12	ADAM12	1
24	Q9H013	ADAM19	Disintegrin and metalloproteinase domain-containing protein 19	2
25	P78325	ADAM8	ADAM8	1
26	Q13443	ADAM9	ADAM9	1
27	P58397	ADAMTS12	ADAMTS 12	1
28	P82987	ADAMTSL3	ADAMTS-like protein 3	2
29	P00325	ADH1B	alcohol dehydrogenase 1B (class I), beta polypeptide	1
30	P00325	ADH1B_H48R	alcohol dehydrogenase 1B (class I), beta polypeptide	4
31	Q8IWW8	ADHFE1	Hydroxyacid-oxoacid transhydrogenase, mitochondrial	2
32	Q15848	ADIPOQ	Adiponectin	3
33	P35318	ADM	Adrenomedullin	1
34	Q8IUX7	AEBP1	AE binding protein 1	1
35	Q8N556	AFAP1	Actin filament-associated protein 1	2
36	P02771	AFP	Alpha fetoprotein	1
37	P20933	AGA	N(4)-(beta-N-acetylglucosaminyl)-L-asparaginase	2
38	Q15109	AGER	Advanced glycosylation end product-specific receptor	4
39	Q15109	AGER_G82S	Advanced glycosylation end product-specific receptor	4
40	O95994	AGR2	AGR2	1
41	P01019	AGT	Angiotensin I	1
42	Q8IVF2	AHNAK2	AHNAK nucleoprotein 2	1
43	P35869	AHR	Aryl hydrocarbon receptor	1
44	Q02952	AKAP12	A kinase anchor protein 12	1
45	P13716	ALAD	Delta aminolevulinate dehydratase	1
46	Q13740	ALCAM	Activated leukocyte cell adhesion molecule	1
47	P00352	ALDH1A1	Retinal dehydrogenase 1	2
48	Q02252	ALDH6A1	Methylmalonate-semialdehyde dehydrogenase [acylating], mitochondrial	2
49	P04075	ALDOA	Aldolase 1	1
50	Q9H553	ALG2	Alpha-1,3/1,6-mannosyltransferase ALG2	2
51	P04746	AMY2A	Amylase, pancreatic A	1
52	P03950	ANG	Ribonuclease 5	1
53	Q15389	ANGPT1	Angiopoietin1	1
54	O95841	ANGPTL1	Angiopoietin-related protein 1	2
55	Q9UKU9	ANGPTL2	Angiopoietin like 2	1
56	Q5XXA6	ANO1	Anoctamin-1	2
57	P15144	ANPEP	Aminopeptidase N	1
58	Q9H6X2	ANTXR1	Anthrax toxin receptor 1	1
59	P04083	ANXA1	Annexin I	1
60	P07355	ANXA2	Annexin II	1
61	P09525	ANXA4	Annexin IV	1
62	P08758	ANXA5	Annexin AV	1
63	Q06278	AOX1	Aldehyde oxidase	2
64	P59780	AP3S2	AP-3 complex subunit sigma-2	2
65	P51693	APLP1	Amyloid-like protein 1	2
66	P02647	APOA1	Apolipoprotein A-I	3
67	P02654	APOC1	Apolipoprotein C-I	1
68	P05090	APOD	Apolipoprotein D	1
69	P02649	APOE	Apolipoprotein E	1
70	P02749	APOH	Apolipoprotein H	1
71	O14791	APOL1	Apolipoprotein L1	2
72	P05067	APP	Amyloid beta A4 protein	1
73	Q9UKG1	APPL1	DCC-interacting protein 13-alpha	2
74	P61204	ARF3	ADP-ribosylation factor 3	2
75	Q9NP61	ARFGAP3	ADP-ribosylation factor GTPase-activating protein 3	2
76	Q07960	ARHGAP1	RhoGAP1	1
77	Q8N264	ARHGAP24	Rho GTPase-activating protein 24	2
78	P52565	ARHGDIA	Rho GDP dissociation inhibitor alpha	1
79	P52566	ARHGDIB	RHO GDP dissociation inhibitor beta	1
80	Q15041	ARL6IP1	ADP-ribosylation factor-like protein 6-interacting protein 1	2
81	Q66PJ3	ARL6IP4	ADP-ribosylation factor-like protein 6-interacting protein 4	2
82	Q9UH62	ARMCX3	Armadillo repeat-containing X-linked protein 3	2
83	Q92747	ARPC1A	Actin-related protein 2/3 complex subunit 1A	2
84	O15143	ARPC1B	Actin-related protein 2/3 complex subunit 1B	2
85	O15144	ARPC2	Actin related protein 2/3 complex subunit 2, 34kDa	1
86	Q9HBK9	AS3MT	Arsenite methyltransferase	2
87	Q12797	ASPH	Aspartate beta-hydroxylase	1
88	Q9BXN1	ASPN	Asporin	1
89	Q96BY7	ATG2B	Autophagy-related protein 2 homolog B	2
90	Q8WYN0	ATG4A	Cysteine protease ATG4A	2
91	P05023	ATP1A1	Sodium/potassium-transporting ATPase subunit alpha-1	2
92	Q93084	ATP2A3	Sarcoplasmic/endoplasmic reticulum calcium ATPase 3	2
93	P23634	ATP2B4	Plasma membrane calcium-transporting ATPase 4	2
94	P25705	ATP5A1	ATP synthase, H+ transporting, mitochondrial F1 complex, alpha subunit 1, cardiac muscle	1
95	Q9Y2Q0	ATP8A1	Probable phospholipid-transporting ATPase IA	2
96	O15265	ATXN7	Ataxin-7	2
97	Q14393	AXL	AXL receptor tyrosine kinase	1
98	P25311	AZGP1	Zinc alpha 2 glycoprotein	1
99	P61769	B2M	Beta-2-microglobulin	3
100	Q9UHR4	BAIAP2L1	Brain-specific angiogenesis inhibitor 1-associated protein 2-like protein 1	2
101	P80723	BASP1	Brain abundant, membrane attached signal protein 1	1
102	O75363	BCAS1	Breast carcinoma-amplified sequence 1	2
103	Q9H165	BCL11A	B-cell lymphoma/leukemia 11A	2
104	P02818	BGLAP	bone gamma-carboxyglutamate (gla) protein	1
105	P21810	BGN	Biglycan	1
106	Q96G01	BICD1	Protein bicaudal D homolog 1	2
107	O15392	BIRC5	Baculoviral IAP repeat-containing protein 5	3
108	Q9H3K6	BOLA2	BolA-like protein 2	2
109	P38398	BRCA1	Breast cancer type 1 susceptibility protein	3
110	P51587	BRCA2	Breast cancer type 2 susceptibility protein	3
111	Q8IWQ3	BRSK2	Serine/threonine-protein kinase BRSK2	2
112	P35613	BSG	CD147	1
113	Q10589	BST2	Bone marrow stromal cell antigen 2	1
114	P43251	BTD	Biotinidase	1
115	Q5T742	C10orf25	Uncharacterized protein C10orf25	2
116	Q96B45	C10orf32	UPF0693 protein C10orf32	2
117	Q8ND07	C14orf45	Uncharacterized protein C14orf45	2
118	Q7Z6K5	C15orf38	UPF0552 protein C15orf38	2
119	P00736	C1R	Complement component 1, subcomponent r	1
120	P09871	C1S	Complement component 1, subcomponent s	1
121	A6NLJ0	C2CD4B	C2 calcium-dependent domain-containing protein 4B	2
122	P0C0L4	C4A	Complement component 4A	1
123	P04003	C4BPA	Complement component 4 binding protein, alpha	1
124	P20851	C4BPB	Complement component 4 binding protein, beta	1
125	P01031	C5	Complement component 5	1
126	P13671	C6	Complement component 6	1
127	P10643	C7	Complement component C7	2
128	Q5VU97	CACHD1	VWFA and cache domain-containing protein 1	2
129	Q05682	CALD1	Caldesmon 1	1
130	P27797	CALR	Calreticulin	1
131	O43852	CALU	Calumenin	1
132	Q8IU85	CAMK1D	Calcium/calmodulin-dependent protein kinase type 1D	2
133	P27824	CANX	Calnexin	2
134	Q01518	CAP1	Adenylyl cyclase-associated protein	1
135	P40121	CAPG	Macrophage capping protein	1
136	P07384	CAPN1	Calpain, large polypeptide L1	1
137	P52907	CAPZA1	Capping protein, muscle Z line, alpha 1	1
138	P47756	CAPZB	F actin capping protein beta subunit	1
139	P04040	CAT	Catalase	1
140	O75081	CBFA2T3	MTGR2	1
141	P35520	CBS	Cystathionine beta-synthase	2
142	Q6ZP82	CCDC141	Coiled-coil domain-containing protein 141	2
143	Q6ZUS6	CCDC149	Coiled-coil domain-containing protein 149	2
144	A6NI79	CCDC69	Coiled-coil domain-containing protein 69	2
145	Q76M96	CCDC80	URB	1
146	P13500	CCL2	Monocyte chemotactic protein 1	1
147	P13501	CCL5	Chemokine, CC motif, ligand 5	1
148	Q14094	CCNI	Cyclin-I	3
149	P08571	CD14	CD14	1
150	Q5ZPR3	CD276	B7 homolog 3	1
151	Q9Y5K6	CD2AP	CD2-associated protein	2
152	Q8IX05	CD302	CD302 antigen	2
153	P16070	CD44	CD44	1
154	P08174	CD55	Complement decay-accelerating factor	2
155	P34810	CD68	Macrosialin	2
156	P04233	CD74	HLA class II histocompatibility antigen gamma chain	2
157	P27701	CD82	CD82 antigen	2
158	P21926	CD9	CD9	1
159	P30305	CDC25B	M-phase inducer phosphatase 2	2
160	P12830	CDH1	Cadherin-1	2
161	P55287	CDH11	Cadherin 11	1
162	P19022	CDH2	Cadherin 2	1
163	Q9H251	CDH23	Cadherin-23	2
164	P22223	CDH3	Cadherin 3	1
165	P06493	CDK1	CDC2	1
166	Q8N726	CDKN2A	CDKN2A	1
167	P13688	CEACAM1	Carcinoembryonic antigen related cell adhesion molecule 1	1
168	P06731	CEACAM5	Carcinoembryonic antigen-related cell adhesion molecule 5	1
169	P40199	CEACAM6	Carcinoembryonic antigen related cell adhesion molecule 6	1
170	P19835	CEL	Carboxyl ester lipase	1
171	P08217	CELA2A	Elastase 2A	1
172	P08218	CELA2B	Elastase 2B	1
173	P09093	CELA3A	Elastase 3A	1
174	Q9HA82	CERS4	Ceramide synthase 4	2
175	P04141	CF3	Colony stimulating factor 3	1
176	P00751	CFB	Complement factor B	1
177	P08603	CFH	Complement factor H	1
178	P05156	CFI	Complement component I	1
179	P23528	CFL1	Cofilin-1	2
180	O15519	CFLAR	c-FLIP	1
181	P13569	CFTR	ATP binding cassette, subfamily C, member 7	1
182	P13569	CFTR_G458V	ATP binding cassette, subfamily C, member 7	4
183	Q0VF96	CGNL1	Cingulin-like protein 1	2
184	O15335	CHAD	Chondroadherin	2
185	Q9P2D1	CHD7	Chromodomain helicase DNA binding protein 7	1
186	Q8NE62	CHDH	Choline dehydrogenase	1
187	O14757	CHEK1	Cell cycle checkpoint kinase	1
188	P36222	CHI3L1	Chitinase 3 like 1	1
189	P52757	CHN2	Beta-chimaerin	2
190	Q9BU40	CHRDL1	Ventroptin	1
191	Q7L1S5	CHST9	Carbohydrate sulfotransferase 9	2
192	Q14011	CIRBP	Cold-inducible RNA-binding protein	2
193	P61024	CKS1B	Cyclin-dependent kinases regulatory subunit 1	2
194	O00299	CLIC1	Chloride intracellular channel 1	1
195	Q9Y696	CLIC4	Chloride intracellular channel 4	1
196	P04118	CLPS	Colipase pancreatic	1
197	P10909	CLU	Clusterin	1
198	Q6P9H4	CNKSR3	Connector enhancer of kinase suppressor of ras 3	2
199	Q53SF7	COBLL1	Cordon-bleu protein-like 1	2
200	O43405	COCH	Cochlin	2
201	P12107	COL11A1	Collagen, type XI, alpha 1	1
202	Q99715	COL12A1	Collagen alpha-1(XII) chain	2
203	P39060	COL18A1	Collagen type XVIII alpha 1	1
204	P02452	COL1A1	Collagen, type I, alpha 1	1
205	P08123	COL1A2	Collagen, type I, alpha 2	1
206	P02461	COL3A1	Collagen, type III, alpha 1	1
207	P02462	COL4A1	Collagen, type IV, alpha 1	1
208	P08572	COL4A2	Collagen, type IV, alpha 2	1
209	P20908	COL5A1	Collagen, type V, alpha 1	1
210	P05997	COL5A2	Collagen, type V, alpha 2	1
211	P12109	COL6A1	Collagen, type VI, alpha 1	1
212	P12110	COL6A2	Collagen type VI alpha 2	1
213	P12111	COL6A3	Collagen, type VI, alpha 3	1
214	P49747	COMP	Cartilage oligomeric matrix protein	1
215	Q9Y5Q5	CORIN	Corin	1
216	Q9ULV4	CORO1C	Coronin 1C	1
217	P00450	CP	Ceruloplasmin	1
218	P15085	CPA1	Carboxypeptidase A1	1
219	P48052	CPA2	Carboxypeptidase A2, pancreatic	1
220	P15086	CPB1	Carboxypeptidase B1	1
221	O75976	CPD	Carboxypeptidase D	2
222	P22792	CPN2	Carboxypeptidase N polypeptide 2	1
223	P29373	CRABP2	Cellular retinoic acid binding protein 2	1
224	Q6UXH1	CRELD2	Cystein rich with EGF like domains 2	1
225	P50238	CRIP1	Cysteine rich intestinal protein 1	1
226	P52943	CRIP2	Cystein rich intestinal protein 2	1
227	P02741	CRP	C reactive protein	1
228	P01037	CST1	Cystatin-SN	2
229	P01034	CST3	Cystatin C	1
230	P04080	CSTB	Cystatin-B	2
231	P29279	CTGF	Connective tissue growth factor	1
232	P35222	CTNNB1	Catenin beta	1
233	Q9UQB3	CTNND2	Delta catenin	1
234	Q6GPI1	CTRB2	Chymotrypsinogen B2	2
235	Q99895	CTRC	Chymotrypsin C	1
236	P40313	CTRL	Chymotrypsin like protease	1
237	P07858	CTSB	Cathepsin B	1
238	P53634	CTSC	Cathepsin C	1
239	P07339	CTSD	Cathepsin D	1
240	Q9UBX1	CTSF	Cathepsin F	2
241	P09668	CTSH	Cathepsin H	1
242	P43235	CTSK	Cathepsin K	1
243	P07711	CTSL1	Cathepsin L	1
244	P25774	CTSS	Cathepsin S	1
245	Q86UP6	CUZD1	ERG 1	1
246	P09341	CXCL1	Chemokine CXC motif ligand 1	1
247	P48061	CXCL12	Chemokine ligand 12	1
248	P42830	CXCL5	Chemokine, CXC motif ligand 5	1
249	P61073	CXCR4	Chemokine, CXC motif, receptor 4	1
250	Q9H2H0	CXXC4	CXXC-type zinc finger protein 4	2
251	P00167	CYB5A	Cytochrome b-5	1
252	O00622	CYR61	Cysteine rich angiogenic inducer 61	1
253	P61803	DAD1	Dolichyl-diphosphooligosaccharide--protein glycosyltransferase subunit DAD1	2
254	Q58WW2	DCAF6	IQ motif and WD repeats 1	1
255	Q96PD2	DCBLD2	ESDN	1
256	Q9UHG0	DCDC2	Doublecortin domain-containing protein 2	2
257	P07585	DCN	Decorin	1
258	Q7Z4W1	DCXR	L-xylulose reductase	2
259	P30046	DDT	D-dopachrome tautomerase	1
260	Q86XP1	DGKH	Diacylglycerol kinase eta	2
261	Q96HY7	DHTKD1	Probable 2-oxoglutarate dehydrogenase E1 component DHKTD1, mitochondrial	2
262	Q9UBP4	DKK3	Dickkopf 3	1
263	P09622	DLD	Pyruvate dehydrogenase component E3	1
264	Q8TDM6	DLG5	Placenta and prostate DLG	1
265	Q9UDY4	DNAJB4	DnaJ homolog subfamily B member 4	2
266	Q9Y5T4	DNAJC15	DnaJ homolog subfamily C member 15	2
267	P24855	DNASE1	Deoxyribonuclease-1	2
268	P16444	DPEP1	Renal dipeptidase	1
269	Q8N608	DPP10	Inactive dipeptidyl peptidase 10	2
270	Q07507	DPT	Dermatopontin	2
271	Q16555	DPYSL2	Collapsin response mediator protein 2	1
272	Q14126	DSG2	Desmoglein-2	2
273	Q9Y4J8	DTNA	Dystrobrevin alpha	2
274	Q9NRD8	DUOX2	Dual oxidase 2	2
275	O00559	EBAG9	estrogen receptor binding site associated, antigen, 9	1
276	Q13011	ECH1	Enoyl CoA hydratase, peroxisomal	1
277	Q16610	ECM1	Extracellular matrix protein 1	1
278	O60869	EDF1	Endothelial differentiation-related factor 1	2
279	P68104	EEF1A1	Elongation factor 1 alpha 1	1
280	Q05639	EEF1A2	Elongation factor 1-alpha 2	2
281	P24534	EEF1B2	Elongation factor 1-beta	2
282	P29692	EEF1D	Elongation factor 1-delta	2
283	P26641	EEF1G	Eukaryotic translation elongation factor 1 gamma	1
284	P13639	EEF2	Elongation factor 2	2
285	Q12805	EFEMP1	Fibulin 3	1
286	P52799	EFNB2	Ephrin B2	1
287	P01133	EGF	Epidermal growth factor	1
288	P00533	EGFR	EGF receptor	1
289	P11161	EGR2	Early growth response 2 protein	1
290	Q9NZJ5	EIF2AK3	Eukaryotic translation initiation factor 2-alpha kinase 3	2
291	O75821	EIF3G	Eukaryotic translation initiation factor 3 subunit G	2
292	P38919	EIF4A3	Eukaryotic initiation factor 4A-III	3
293	P23588	EIF4B	Eukaryotic translation initiation factor 4B	2
294	P63241	EIF5A	eIF5A-1	1
295	Q9GZV4	EIF5A2	eIF5A-2	1
296	P08246	ELANE	Elastase, leukocyte	1
297	P78545	ELF3	ETS-related transcription factor Elf-3	2
298	P17813	ENG	Endoglin	1
299	P06733	ENO1	Enolase 1	1
300	P09104	ENO2	Enolase 2	1
301	P22413	ENPP1	ENPP1	1
302	Q9H329	EPB41L4B	Band 4.1-like protein 4B	2
303	Q9HCM4	EPB41L5	Band 4.1-like protein 5	2
304	P16422	EPCAM	Tumor associated calcium signal transducer 1	1
305	P29317	EPHA2	EphA2	1
306	P34913	EPHX2	Bifunctional epoxide hydrolase 2	2
307	Q8TE68	EPS8L1	EPS8-like 1	1
308	P04626	ERBB2	ERBB2	1
309	A8K979	ERI2	ERI1 exoribonuclease 2	2
310	O75460	ERN1	Serine/threonine-protein kinase/endoribonuclease IRE1	2
311	Q76MJ5	ERN2	Serine/threonine-protein kinase/endoribonuclease IRE2	2
312	Q96HE7	ERO1L	ERO1-like	1
313	P30040	ERP29	Endoplasmic reticulum protein 29	1
314	Q9UJM3	ERRFI1	ERBB receptor feedback inhibitor 1	2
315	P50549	ETV1	ETS variant gene 1	1
316	P15311	EZR	Ezrin	1
317	P03951	F11	Coagulation factor XI	1
318	P00734	F2	Prothrombin	1
319	P13726	F3	Coagulation Factor 3	1
320	P00451	F8	Coagulation factor VIII	2
321	Q9BZQ8	FAM129A	Protein Niban	2
322	O94988	FAM13A	Protein FAM13A	2
323	A5PLN7	FAM149A	Protein FAM149A	2
324	Q3ZCQ3	FAM174B	Membrane protein FAM174B	2
325	Q5T7M9	FAM69A	Protein FAM69A	2
326	Q12884	FAP	Fibroblast activation protein alpha	1
327	P25445	FAS	Fas receptor	1
328	P48023	FASLG	FAS ligand	1
329	P49327	FASN	Fatty acid synthase	1
330	Q14517	FAT1	Protocadherin Fat 1	2
331	P35555	FBN1	Fibrillin 1	1
332	Q8IX29	FBXO16	F-box only protein 16	2
333	Q9Y6R7	FCGBP	IgGFc-binding protein	2
334	Q9UID3	FFR	Protein fat-free homolog	2
335	P11362	FGFR1	FGF receptor 1	1
336	P22607	FGFR3	Fibroblast growth factor receptor 3	2
337	P02679	FGG	Fibrinogen, gamma chain	1
338	Q08830	FGL1	Fibrinogen-like protein 1	2
339	P21333	FLNA	Filamin A, alpha	1
340	P17948	FLT1	VEGF receptor 1	1
341	P02751	FN1	Fibronectin 1	1
342	Q9Y2H6	FNDC3A	Fibronectin type-III domain-containing protein 3A	2
343	Q13461	FOXE3	Forkhead box protein E3	2
344	O00409	FOXN3	Checkpoint suppressor 1	1
345	Q5H8C1	FREM1	FRAS1-related extracellular matrix protein 1	2
346	Q16658	FSCN1	Fascin 1	1
347	Q12841	FSTL1	Follistatin like 1	1
348	Q13480	GAB1	GRB2 associated binding protein 1	1
349	O00591	GABRP	Gamma-aminobutyric acid receptor pi subunit	1
350	Q10471	GALNT2	Polypeptide N-acetylgalactosaminyltransferase 2	2
351	Q14353	GAMT	Guanidinoacetate N-methyltransferase	2
352	P04406	GAPDH	Glyceraldehyde 3 phosphate dehydrogenase	1
353	P01350	GAST	Gastrin	1
354	P43694	GATA4	Transcription factor GATA-4	2
355	P50440	GATM	AGAT	1
356	P32455	GBP1	Interferon-induced guanylate-binding protein 1	2
357	Q9H0R5	GBP3	Guanylate-binding protein 3	2
358	P02774	GC	Vitamin D binding protein	1
359	O75600	GCAT	2-amino-3-ketobutyrate coenzyme A ligase, mitochondrial	2
360	Q99988	GDF15	Macrophage inhibitory cytokine 1	1
361	P50395	GDI2	GDP dissociation inhibitor 2	1
362	Q9UJY4	GGA2	ADP-ribosylation factor-binding protein GGA2	2
363	Q8TF65	GIPC2	PDZ domain-containing protein GIPC2	2
364	P29033	GJB2	Connexin 26	1
365	Q9NZM5	GLTSCR2	Glioma tumor suppressor candidate region gene 2 protein	2
366	O75496	GMNN	Geminin	2
367	P04899	GNAI2	GNAI2	1
368	P63092	GNAS	Guanine nucleotide-binding protein G(s) subunit alpha isoforms short	4
369	P63092	GNAS_R201C	Guanine nucleotide-binding protein G(s) subunit alpha isoforms short	4
370	P63092	GNAS_R201H	Guanine nucleotide-binding protein G(s) subunit alpha isoforms short	4
371	P63244	GNB2L1	Guanine nucleotide-binding protein subunit beta-2-like 1	2
372	O60262	GNG7	Guanine nucleotide binding protein, gamma 7	1
373	Q14749	GNMT	Glycine N-methyltransferase	2
374	P55259	GP2	Pancreatic zymogen granule membrane protein GP2	1
375	P06744	GPI	Glucose-6-phosphate isomerase	2
376	Q14956	GPNMB	Glycoprotein NMB	1
377	Q96PE1	GPR124	Tumor endothelial marker 5	1
378	O60478	GPR137B	Integral membrane protein GPR137B	2
379	P18283	GPX2	Glutathione peroxidase 2	2
380	O60565	GREM1	Gremlin	1
381	P28799	GRN	Granulin	1
382	P06396	GSN	Gelsolin	1
383	P09210	GSTA2	Glutathione S-transferase, alpha-2	1
384	P78417	GSTO1	Glutathione S transferase omega 1	1
385	P09211	GSTP1	Glutathione S transferase 3	1
386	P07305	H1F0	Histone H1.0	2
387	O75367	H2AFY	Core histone macro-H2A.1	2
388	Q13547	HDAC1	Histone deacetylase 1	1
389	P51858	HDGF	Hepatoma derived growth factor	1
390	Q00341	HDLBP	Vigilin	2
391	P14210	HGF	Hepatocyte growth factor	3
392	Q16665	HIF1A	Hypoxia inducible factor 1 alpha subunit	1
393	P10412	HIST1H1E	Histone H1.4	2
394	P62805	HIST1H4A	Histone H4	2
395	Q16778	HIST2H2BE	Histone 2, H2BE	1
396	P01892	HLA-A	HLA-A	1
397	P01889	HLA-B	HLA class I histocompatibility antigen, B-7 alpha chain	2
398	Q29963	HLA-C	HLA class I histocompatibility antigen, Cw-6 alpha chain	2
399	P01911	HLA-DRB1	HLA class II histocompatibility antigen, DRB1-15 beta chain	2
400	P13762	HLA-DRB4	HLA class II histocompatibility antigen, DR beta 4 chain	2
401	P30511	HLA-F	HLA class I histocompatibility antigen, alpha chain F	2
402	P17096	HMGA1	High mobility group AT hook 1	1
403	Q9UK76	HN1	Hematological and neurological expressed 1 protein	2
404	P09651	HNRNPA1	Heterogenous nuclear ribonucleoprotein A1	1
405	P31943	HNRNPH1	Heterogeneous nuclear ribonucleoprotein H1	1
406	P61978	HNRNPK	Heterogeneous nuclear ribonucleoprotein K	1
407	Q9NSB8	HOMER2	Homer protein homolog 2	2
408	Q9UJC3	HOOK1	Protein Hook homolog 1	2
409	P14652	HOXB2	HOX B2	1
410	P14651	HOXB3	Homeobox protein Hox-B3	2
411	P09629	HOXB7	HOX B7	1
412	P02790	HPX	Hemopexin	1
413	Q96KN8	HRASLS5	HRAS-like suppressor 5	2
414	P04196	HRG	Histidine rich glycoprotein	1
415	O14792	HS3ST1	Heparan sulfate glucosamine 3-O-sulfotransferase 1	1
416	P14625	HSP90B1	Endoplasmin	2
417	P11021	HSPA5	78 kDa glucose-regulated protein	2
418	P04792	HSPB1	Heat shock protein 27	1
419	Q16082	HSPB2	Heat shock 27kD protein 2	1
420	P98160	HSPG2	Perlecan	1
421	P57058	HUNK	Hormonally up-regulated neu tumor-associated kinase	2
422	Q5T013	HYI	Putative hydroxypyruvate isomerase	2
423	P05362	ICAM1	Intercellular adhesion molecule 1	1
424	P41134	ID1	DNA-binding protein inhibitor ID-1	2
425	P48735	IDH2	Isocitrate dehydrogenase 2	1
426	Q16666	IFI16	Gamma-interferon-inducible protein 16	2
427	P40305	IFI27	Interferon alpha-inducible protein 27, mitochondrial	2
428	P13284	IFI30	Interferon, gamma inducible protein 30	1
429	P13164	IFITM1	Interferon induced transmembrane protein 1	1
430	P01579	IFNG	Interferon, gamma	1
431	O00458	IFRD1	Interferon-related developmental regulator 1	2
432	P78318	IGBP1	Immunoglobulin-binding protein 1	2
433	P05019	IGF1	Insulin like growth factor I	1
434	P08069	IGF1R	IGF-I receptor	1
435	P01344	IGF2	Insulin like growth factor II	1
436	Q9Y6M1	IGF2BP2	IGF II mRNA-binding protein 2	1
437	P18065	IGFBP2	IGF binding protein 2	1
438	P17936	IGFBP3	IGF binding protein 3	1
439	P24593	IGFBP5	IGF binding protein 5	1
440	Q16270	IGFBP7	IGF binding protein 7	1
441	P01857	IGHG1	Immunoglobin Gm 1	1
442	P01591	IGJ	Immunoglobulin J chain	1
443	P22301	IL10	Interleukin 10	1
444	P78552	IL13RA1	Interleukin 13 receptor, alpha 1	1
445	P01583	IL1A	Interleukin 1, alpha	1
446	P01584	IL1B	Interleukin 1, beta	1
447	Q6UWB1	IL27RA	Interleukin-27 receptor subunit alpha	2
448	P31785	IL2RG	Cytokine receptor common subunit gamma	2
449	P24394	IL4R	Interleukin-4 receptor subunit alpha	2
450	P05231	IL6	Interleukin 6	1
451	P10145	IL8	Interleukin 8	1
452	Q12905	ILF2	Interleukin enhancer-binding factor 2	2
453	Q13418	ILK	Integrin-linked kinase	1
454	Q9GZP8	IMUP	Immortalization up-regulated protein	2
455	P08476	INHBA	Inhibin beta A chain	2
456	P01308	INS	Insulin	1
457	Q9NVR2	INTS10	Integrator complex subunit 10	2
458	Q9UL03	INTS6	DDX26	1
459	O00410	IPO5	Importin-5	2
460	P46940	IQGAP1	IQ motif containing GTPase activating protein 1	1
461	Q13576	IQGAP2	Ras GTPase-activating-like protein IQGAP2	2
462	P17301	ITGA2	Integrin alpha 2	1
463	P26006	ITGA3	Integrin alpha-3	2
464	P05556	ITGB1	Integrin beta 1	1
465	P16144	ITGB4	Integrin beta-4	2
466	P18564	ITGB6	Integrin beta-6	2
467	P19823	ITIH2	Inter alpha trypsin inhibitor, heavy chain 2	1
468	Q14624	ITIH4	Inter alpha trypsin inhibitor heavy chain H4	1
469	Q14573	ITPR3	Inositol 1,4,5-trisphosphate receptor type 3	2
470	Q8N9B5	JMY	Junction-mediating and -regulatory protein	2
471	P14923	JUP	Junction plakoglobin	2
472	A8MRT5	K220L	Putative NPIP-like protein LOC100132247	2
473	Q9UBP8	KAAG1	Kidney-associated antigen 1	2
474	O14649	KCNK3	Potassium channel subfamily K member 3	2
475	P35968	KDR	Vascular endothelial growth factor receptor 2	3
476	A2VDJ0	KIAA0922	Transmembrane protein 131-like	2
477	Q12756	KIF1A	Kinesin-like protein KIF1A	2
478	O95235	KIF20A	Kinesin family member 20A	1
479	Q96J84	KIRREL	Kin of IRRE-like protein 1	2
480	Q6UWL6	KIRREL2	Kin of IRRE-like protein 2	2
481	Q9Y2U9	KLHDC2	Kelch domain-containing protein 2	2
482	P06870	KLK1	Kallikrein 1	1
483	Q92876	KLK6	Kallikrein-6	2
484	P03952	KLKB1	Kallikrein B	1
485	P52292	KPNA2	Importin subunit alpha-2	2
486	P01116	KRAS	GTPase KRas	4
487	P01116	KRAS_G12D	GTPase KRas	4
488	P01116	KRAS_G12R	GTPase KRas	4
489	P01116	KRAS_G12V	GTPase KRas	4
490	Q04695	KRT17	Keratin 17	1
491	P05783	KRT18	Keratin 18	1
492	P08727	KRT19	Keratin 19	1
493	P35900	KRT20	Keratin 20	1
494	P08729	KRT7	Keratin 7	1
495	P05787	KRT8	Keratin 8	1
496	Q8IVT5	KSR1	Kinase suppressor of ras 1	1
497	P32004	L1CAM	L1 cell adhesion molecule	1
498	P24043	LAMA2	Laminin alpha 2	1
499	Q16363	LAMA4	LAMA4	1
500	Q13751	LAMB3	Laminin subunit beta-3	2
501	Q13753	LAMC2	Laminin, gamma 2	1
502	Q9NRM7	LATS2	Serine threonine kinase KPM	1
503	P80188	LCN2	Lipocalin 2	1
504	P00338	LDHA	L-lactate dehydrogenase A chain	2
505	P07195	LDHB	Lactate dehydrogenase B	1
506	Q9UJU2	LEF1	Lymphoid enhancer binding factor 1	1
507	Q68G75	LEMD1	LEM domain-containing protein 1	3
508	P09382	LGALS1	Galectin 1	1
509	P05162	LGALS2	Galectin-2	2
510	P17931	LGALS3	Galectin 3	1
511	Q08380	LGALS3BP	Mac 2 binding protein	1
512	P56470	LGALS4	Galectin-4	2
513	P42702	LIFR	Leukemia inhibitory factor receptor	2
514	P48059	LIMS1	LIMS1	1
515	P49257	LMAN1	Protein ERGIC-53	2
516	P61968	LMO4	LIM domain only 4	1
517	B2RXF8	LOC728741	LOC728741 protein	2
518	Q9Y4K0	LOXL2	Lysyl oxidase like 2	1
519	P02750	LRG1	Leucine rich alpha 2 glycoprotein1	1
520	Q96JA1	LRIG1	Leucine-rich repeats and immunoglobulin-like domains protein 1	2
521	Q32MZ4	LRRFIP1	Leucine-rich repeat flightless-interacting protein 1	2
522	Q14766	LTBP1	Latent TGF beta binding protein 1	1
523	Q14767	LTBP2	Latent TGF beta binding protein 2	1
524	Q9NS15	LTBP3	Latent TGF beta binding protein 3	1
525	P51884	LUM	Lumican	1
526	O60449	LY75	Lymphocyte antigen 75	2
527	P61626	LYZ	Lysozyme C	2
528	O60476	MAN1A2	Mannosyl-oligosaccharide 1,2-alpha-mannosidase IB	2
529	P45985	MAP2K4	MAP2K4	1
530	O95819	MAP4K4	MAP4K4	1
531	Q9UQF2	MAPK8IP1	C-Jun-amino-terminal kinase-interacting protein 1	2
532	Q6P0Q8	MAST2	Microtubule-associated serine/threonine-protein kinase 2	2
533	Q00266	MAT1A	S-adenosylmethionine synthase isoform type-1	2
534	O95460	MATN4	Matrilin-4	2
535	P11226	MBL2	Mannose binding lectin	1
536	Q6ZWT7	MBOAT2	Lysophospholipid acyltransferase 2	2
537	Q96RQ3	MCCC1	Methylcrotonoyl-CoA carboxylase subunit alpha, mitochondrial	2
538	Q8NI22	MCFD2	Multiple coagulation factor deficiency protein 2	2
539	Q8TDD5	MCOLN3	Mucolipin-3	2
540	P21741	MDK	Midkine	1
541	P08581	MET	Hepatocyte growth factor receptor	1
542	P55001	MFAP2	Microfibrillar associated protein 2	1
543	Q08431	MFGE8	Lactahedrin	1
544	P08582	MFI2	Melanoma associated antigen p97	1
545	Q9UM21	MGAT4A	Alpha-1,3-mannosyl-glycoprotein 4-beta-N-acetylglucosaminyltransferase A	2
546	Q99685	MGLL	Monoglyceride lipase	2
547	Q29983	MICA	MHC class I polypeptide-related sequence A	1
548	O94851	MICAL2	Protein-methionine sulfoxide oxidase MICAL2	2
549	P46013	MKI67	Antigen KI-67	2
550	Q9BV36	MLPH	Melanophilin	1
551	P03956	MMP1	Interstitial collagenase	2
552	P24347	MMP11	Matrix metalloproteinase 11	1
553	P50281	MMP14	Matrix metalloproteinase 14	1
554	P08253	MMP2	Matrix metalloprotease 2	1
555	P09237	MMP7	Matrix metalloproteinase 7	1
556	P14780	MMP9	Matrix metalloproteinase 9	1
557	Q00013	MPP1	55 kDa erythrocyte membrane protein	2
558	Q9JLB0	Mpp6	MOUSE MAGUK p55 subfamily member 6	2
559	Q5T2T1	MPP7	MAGUK p55 subfamily member 7	2
560	Q4U2R6	MRPL51	39S ribosomal protein L51, mitochondrial	2
561	Q13421	MSLN	Mesothelin	1
562	P26038	MSN	Moesin	1
563	Q86YX6	MT1J	Metallothionein	2
564	Q8N339	MT1M	Metallothionein-1M	2
565	P80297	MT1X	Metallothionein-1X	2
566	Q9ULD2	MTUS1	Microtubule-associated tumor suppressor 1	2
567	P15941	MUC1	Mucin 1 transmembrane	1
568	Q9H3R2	MUC13	Mucin-13	2
569	Q8N387	MUC15	Mucin-15	2
570	Q8WXI7	MUC16	Mucin-16	1
571	Q99102	MUC4	Mucin 4	1
572	Q9HC84	MUC5B	Mucin-5B	2
573	Q14764	MVP	Major vault protein	1
574	Q9NR99	MXRA5	Adlican	1
575	Q9BRK3	MXRA8	Limitrin	1
576	P04198	MYCN	N-myc	1
577	P35579	MYH9	Myosin heavy chain 9, nonmuscle	1
578	P19105	MYL12A	Myosin regulatory light chain MRCL3	1
579	O14950	MYL12B	Myosin regulatory light chain 12B	2
580	P24844	MYL9	Myosin regulatory light polypeptide 9	1
581	Q12965	MYO1E	Unconventional myosin-Ie	2
582	Q9NZM1	MYOF	Myoferlin	1
583	Q8NFW9	MYRIP	Rab effector MyRIP	2
584	Q6NZ67	MZT2B	Mitotic-spindle organizing protein 2B	2
585	Q86UW6	N4BP2	NEDD4-binding protein 2	2
586	Q6N069	NAA16	N-alpha-acetyltransferase 16, NatA auxiliary subunit	2
587	Q92597	NDRG1	NMYC downstream regulated gene 1	1
588	P28331	NDUFS1	NADH ubiquinone oxidoreductase Fe-S protein 1	1
589	Q7Z628	NET1	NET1	1
590	Q99519	NEU1	Neuraminidase 1	1
591	P48645	NMU	Neuromedin-U	3
592	P40261	NNMT	Nicotinamide N methyltransferase	1
593	Q15155	NOMO1	Nodal modulator 1	2
594	Q5JPE7	NOMO2	Nodal modulator 2	2
595	P69849	NOMO3	Nodal modulator 3	2
596	O00567	NOP56	Nucleolar protein 56	2
597	Q9UM47	NOTCH3	Notch3	1
598	Q9NPH5	NOX4	NADPH oxidase 4	1
599	Q86VD5	NPIL1	HUMAN NPIP-like protein 1	2
600	A6NJ64	NPIL2	NPIP-like protein LOC729978	2
601	A6NF02	NPIL3	NPIP-like protein LOC730153	2
602	Q9UND3	NPIP	Nuclear pore complex-interacting protein	2
603	A6NHN6	NPIPL2	Nuclear pore complex-interacting protein-like 2	2
604	Q92617	NPIPL3	Nuclear pore complex-interacting protein-like 3	2
605	Q14995	NR1D2	Nuclear receptor subfamily 1 group D member 2	2
606	P22736	NR4A1	Nuclear receptor subfamily 4, group A, member 1	1
607	O00482	NR5A2	Nuclear receptor subfamily 5, group A, member 2	1
608	Q92823	NRCAM	Neuronal cell adhesion molecule	2
609	O14786	NRP1	Neuropilin 1	1
610	O60462	NRP2	Neuropilin-2	2
611	O95478	NSA2	Ribosome biogenesis protein NSA2 homolog	2
612	Q5TFE4	NT5DC1	5'-nucleotidase domain-containing protein 1	2
613	O95631	NTN1	netrin 1	1
614	Q16620	NTRK2	BDNF/NT-3 growth factors receptor	2
615	P80303	NUCB2	Nucleobindin-2	2
616	P00973	OAS1	2'-5'-oligoadenylate synthase 1	2
617	P20774	OGN	Osteoglycin	1
618	Q6UX06	OLFM4	Olfactomedin-4	2
619	Q13438	OS9	Protein OS-9	2
620	Q9BXB5	OSBPL10	Oxysterol-binding protein-related protein 10	2
621	Q9H4L5	OSBPL3	Oxysterol binding protein-like 3	1
622	Q99650	OSMR	Oncostatin M receptor	1
623	P07237	P4HB	Protein disulfide isomerase	1
624	Q13310	PABPC4	Poly(A) binding protein 4	1
625	Q9UNF0	PACSIN2	Protein kinase C and casein kinase substrate in neurons protein 2	2
626	Q9UM07	PADI4	Peptidylarginine deiminase 4	1
627	Q8TEW0	PARD3	Partitioning defective 3 homolog	2
628	Q9NPB6	PARD6A	Partitioning defective 6 homolog alpha	2
629	Q9UKK3	PARP4	Poly [ADP-ribose] polymerase 4	2
630	Q96IZ0	PAWR	PRKC, apoptosis, WT1, regulator	1
631	P40424	PBX1	Pre-B-cell leukemia transcription factor 1	2
632	Q15366	PCBP2	Poly(rC)-binding protein 2	2
633	Q08174	PCDH1	Protocadherin-1	2
634	Q15113	PCOLCE	Procollagen C endopeptidase enhancer	1
635	Q53EL6	PDCD4	Programmed cell death 4	1
636	Q5VU43	PDE4DIP	Phosphodiesterase 4D interacting protein	1
637	P04085	PDGFA	Platelet-derived growth factor alpha polypeptide	1
638	Q13087	PDIA2	Protein disulfide isomerase A2	1
639	P13667	PDIA4	Protein disulfide-isomerase A4	2
640	Q16654	PDK4	[Pyruvate dehydrogenase [lipoamide]] kinase isozyme 4, mitochondrial	2
641	Q9NR12	PDLIM7	Enigma	1
642	Q6P474	PDXDC2P	Pyridoxal-dependent decarboxylase domain-containing protein 2	2
643	Q69Z38	PEAK1	Pseudopodium-enriched atypical kinase 1	3
644	P30086	PEBP1	Raf kinase inhibitor protein	1
645	Q96S96	PEBP4	Phosphatidylethanolamine-binding protein 4	2
646	Q9HAT8	PELI2	E3 ubiquitin-protein ligase pellino homolog 2	2
647	Q8CHI5	Per1	RAT Period circadian protein homolog 1	2
648	Q8IYB4	PEX5L	PEX5-related protein	2
649	P02776	PF4	Platelet factor 4	1
650	Q01813	PFKP	6-phosphofructokinase type C	2
651	P07737	PFN1	Profilin-1	2
652	P0DJD8	PGA3	Pepsin A-3	3
653	P52209	PGD	6-phosphogluconate dehydrogenase, decarboxylating	2
654	P49763	PGF	Placental growth factor	1
655	P00558	PGK1	Phosphoglycerate kinase 1	1
656	O95394	PGM3	Phosphoacetylglucosamine mutase	2
657	Q6IE81	PHF17	Protein Jade-1	2
658	O43175	PHGDH	D-3-phosphoglycerate dehydrogenase	2
659	O14832	PHYH	Phytanoyl-CoA dioxygenase, peroxisomal	2
660	P19957	PI3	Elafin	2
661	Q92508	PIEZO1	Piezo-type mechanosensitive ion channel component 1	2
662	P01833	PIGR	Polymeric immunoglobulin receptor	2
663	P42338	PIK3CB	Phosphatidylinositol 4,5-bisphosphate 3-kinase catalytic subunit beta isoform	3
664	P08F94	PKHD1	Fibrocystin	2
665	P14618	PKM2	Pyruvate kinase 3	1
666	Q8NCC3	PLA2G15	Lysophospholipase 3	1
667	P04054	PLA2G1B	Phospholipase A2	2
668	Q13018	PLA2R1	Secretory phospholipase A2 receptor	2
669	P00750	PLAT	Tissue type plasminogen activator	1
670	P00749	PLAU	Plasminogen activator urokinase	1
671	Q03405	PLAUR	Plasminogen activator receptor, urokinase type	1
672	Q9NQ66	PLCB1	1-phosphatidylinositol 4,5-bisphosphate phosphodiesterase beta-1	2
673	Q15149	PLEC1	Plectin 1	1
674	Q9NYT0	PLEK2	Pleckstrin-2	2
675	Q9H7P9	PLEKHG2	Pleckstrin homology domain-containing family G member 2	2
676	Q9Y4G2	PLEKHM1	Pleckstrin homology domain-containing family M member 1	2
677	Q69YJ1	PLEKHM1P	Putative pleckstrin homology domain-containing family M member 1P	2
678	P00747	PLG	Plasminogen	1
679	Q14651	PLS1	Plastin-1	2
680	P13797	PLS3	Plastin 3	1
681	P55058	PLTP	Phospholipid transfer protein	2
682	Q8IUK5	PLXDC1	Tumor endothelial marker 7	1
683	O75051	PLXNA2	Plexin-A2	2
684	Q6GTS8	PM20D1	Probable carboxypeptidase PM20D1	2
685	P29590	PML	PML	1
686	P16233	PNLIP	Pancreatic lipase	1
687	P54315	PNLIPRP1	Pancreatic lipase related protein 1	1
688	P54317	PNLIPRP2	Pancreatic lipase related protein 2	1
689	Q9Y2S0	POLR1D	DNA-directed RNA polymerases I and III subunit RPAC2	2
690	P52434	POLR2H	DNA-directed RNA polymerases I, II, and III subunit RPABC3	2
691	Q6EEV4	POLR2M	DNA-directed RNA polymerase II subunit GRINL1A, isoforms 4/5	2
692	Q15063	POSTN	Periostin, osteoblast specific factor	1
693	Q6S8J3	POTEE	POTE ankyrin domain family member E	2
694	A5A3E0	POTEF	POTE ankyrin domain family member F	2
695	Q6S5H5	POTEG	POTE ankyrin domain family member G	2
696	Q9BYX7	POTEKP	Putative beta-actin-like protein 3	2
697	A6NI47	POTEM	Putative POTE ankyrin domain family member M	2
698	O14495	PPAP2B	Lipid phosphate phosphohydrolase 3	2
699	P02775	PPBP	Beta thromboglobulin	1
700	P62937	PPIA	Cyclophilin A	1
701	P23284	PPIB	Peptidyl-prolyl cis-trans isomerase B	2
702	P30405	PPIF	Peptidyl-prolyl cis-trans isomerase F, mitochondrial	2
703	P30154	PPP2R1B	Serine/threonine-protein phosphatase 2A 65 kDa regulatory subunit A beta isoform	2
704	Q06830	PRDX1	Peroxiredoxin-1	2
705	P32119	PRDX2	Peroxiredoxin 2	1
706	Q13162	PRDX4	Peroxiredoxin 4	1
707	P51888	PRELP	Proline/arginine rich end Leucine rich repeat protein	1
708	Q4J6C6	PREPL	Prolyl endopeptidase-like	2
709	P41743	PRKCI	Protein kinase C, iota type	1
710	P16471	PRLR	Prolactin receptor	1
711	Q9HC23	PROK2	Prokineticin 2	1
712	O43490	PROM1	Prominin like 1	1
713	P07225	PROS1	Protein S, alpha	1
714	P07477	PRSS1	Trypsin 1	1
715	P35030	PRSS3	Trypsinogen IV	1
716	P07602	PSAP	Prosaposin	1
717	Q9Y617	PSAT1	Phosphoserine aminotransferase 1	1
718	P28062	PSMB8	Proteasome subunit beta type-8	2
719	Q15008	PSMD6	26S proteasome non-ATPase regulatory subunit 6	2
720	P26599	PTBP1	Polypyrimidine tract-binding protein 1	2
721	P35354	PTGS2	Prostaglandin G/H synthase 2	3
722	Q05397	PTK2	FAK	1
723	Q13308	PTK7	Protein tyrosine kinase 7	1
724	P06454	PTMA	Prothymosin alpha	2
725	P21246	PTN	pleiotrophin	1
726	P23469	PTPRE	Receptor-type tyrosine-protein phosphatase epsilon	2
727	Q12913	PTPRJ	Protein tyrosine phosphatase receptor, typeJ	1
728	Q92932	PTPRN2	Receptor-type tyrosine-protein phosphatase N2	2
729	Q13332	PTPRS	Protein tyrosine phosphatase, receptor type, sigma	1
730	Q6NZI2	PTRF	RNA polymerase I and transcript release factor	1
731	Q15223	PVRL1	Nectin 1	1
732	O95716	RAB3D	Ras-related protein Rab-3D	2
733	P63000	RAC1	Ras related C3 botulinum toxin substrate 1	1
734	P47736	RAP1GAP	Rap1 GTPase-activating protein 1	2
735	P49788	RARRES1	TIG1	1
736	Q99969	RARRES2	Retinoic acid receptor responder 2	1
737	Q14498	RBM39	Splicing factor HCC1	1
738	Q15434	RBMS2	RBMS2	1
739	P09455	RBP1	Retinol binding protein 1	1
740	Q9UBG7	RBPJL	Recombining binding protein suppressor of hairless-like protein	2
741	Q15293	RCN1	Reticulocalbin 1	1
742	Q96D15	RCN3	Reticulocalbin 3 EF hand calcium binding domain	1
743	P05451	REG1A	Lithostathine-1-alpha	2
744	P48304	REG1B	REG I Beta	1
745	Q06141	REG3A	Pancreatic beta cell growth factor	1
746	Q9BYZ8	REG4	regenerating islet-derived family, member 4	1
747	P07949	RET	RET	1
748	P35251	RFC1	Replication factor C subunit 1	2
749	Q15493	RGN	Regucalcin	2
750	P41220	RGS2	Regulator of G-protein signaling 2	2
751	P08134	RHOC	Ras homolog gene family, member C	1
752	P07998	RNASE1	Ribonuclease pancreatic	2
753	P50876	RNF144A	Probable E3 ubiquitin-protein ligase RNF144A	2
754	P13489	RNH1	Placental ribonuclease inhibitor	1
755	Q5VYG3	RP11-193G17.1-001	Novel protein similar to prothymosin, alpha (PTMA)	2
756	P27635	RPL10	60S ribosomal protein L10	2
757	P62906	RPL10A	60S ribosomal protein L10a	2
758	P30050	RPL12	60S ribosomal protein L12	2
759	P61313	RPL15	60S ribosomal protein L15	2
760	P18621	RPL17	Ribosomal protein L17	1
761	P35268	RPL22	Ribosomal protein L22	1
762	P47914	RPL29	Ribosomal protein L29	1
763	P39023	RPL3	60S ribosomal protein L3	2
764	Q9Y3U8	RPL36	60S ribosomal protein L36	2
765	P46777	RPL5	60S ribosomal protein L5	2
766	Q02878	RPL6	60S ribosomal protein L6	2
767	P18124	RPL7	60S ribosomal protein L7	2
768	P62424	RPL7A	60S ribosomal protein L7a	2
769	P05388	RPLP0	60S acidic ribosomal protein P0	2
770	P04844	RPN2	Dolichyl-diphosphooligosaccharide--protein glycosyltransferase subunit 2	2
771	P62280	RPS11	Ribosomal protein S11	1
772	P62277	RPS13	40S ribosomal protein S13	2
773	P62244	RPS15A	40S ribosomal protein S15a	2
774	P62269	RPS18	40S ribosomal protein S18	2
775	P15880	RPS2	40S ribosomal protein S2	2
776	P62266	RPS23	40S ribosomal protein S23	2
777	P62979	RPS27A	Ribosomal protein S27a	1
778	P62857	RPS28	Ribosomal protein S28	1
779	P61247	RPS3A	Ribosomal protein S3a	1
780	P62701	RPS4X	40S ribosomal protein S4, X isoform	2
781	P46782	RPS5	40S ribosomal protein S5	2
782	P62753	RPS6	Ribosomal protein S6	1
783	P62081	RPS7	40S ribosomal protein S7	2
784	P08865	RPSA	40S ribosomal protein SA	2
785	Q9P2E9	RRBP1	Ribosome binding protein 1	1
786	Q15050	RRS1	Ribosome biogenesis regulatory protein homolog	2
787	Q01196	RUNX1	Runt-related transcription factor 1	2
788	Q13950	RUNX2	Runt related transcription factor 2	1
789	Q92736	RYR2	Ryanodine receptor 2	2
790	P60903	S100A10	Calpactin I, light chain	1
791	P31949	S100A11	Calgizzarin	1
792	Q96FQ6	S100A16	S100 calcium binding protein A16	1
793	P29034	S100A2	S100 calcium binding protein A2	1
794	P26447	S100A4	S100 calcium binding protein A4	1
795	P06703	S100A6	Calcyclin	1
796	P05109	S100A8	S100 Calcium binding protein A8	1
797	P06702	S100A9	S100 Calcium binding protein A9	1
798	P25815	S100P	S100 calcium binding protein P	1
799	Q9UL12	SARDH	Sarcosine dehydrogenase	1
800	Q6ZMJ2	SCARA5	Scavenger receptor class A, member 5	1
801	Q86SK9	SCD5	Stearoyl-CoA desaturase 5	2
802	O76038	SCGN	Secretagogin	2
803	P18827	SDC1	Syndecan 1	1
804	Q9BRK5	SDF4	Cab45	1
805	Q7Z5N4	SDK1	Protein sidekick-1	2
806	Q9UGP8	SEC63	Translocation protein SEC63 homolog	2
807	Q9UBV2	SEL1L	SEL1L	1
808	Q99985	SEMA3C	Semaphorin 3C	1
809	Q8NFY4	SEMA6D	Semaphorin-6D	2
810	P49908	SEPP1	Selenoprotein P	2
811	P01009	SERPINA1	Protease inhibitor 1	1
812	P29622	SERPINA4	Kallistatin	2
813	P05154	SERPINA5	Plasma serine protease inhibitor	2
814	P36952	SERPINB5	Maspin	1
815	P36952	SERPINB5_I319V	Maspin	4
816	P01008	SERPINC1	Antithrombin III	1
817	P05121	SERPINE1	Plasminogen activator inhibitor 1	1
818	P07093	SERPINE2	Protease nexin I	1
819	P36955	SERPINF1	Pigment epithelium derived factor	1
820	P05155	SERPING1	Plasma protease C1 inhibitor	1
821	P50454	SERPINH1	Collagen binding protein 2	1
822	O75830	SERPINI2	Protease inhibitor 14	1
823	P31947	SFN	14-3-3 sigma	1
824	P07988	SFTPB	Surfactant protein B	1
825	Q8IWX5	SGPP2	Sphingosine-1-phosphate phosphatase 2	2
826	Q9P0V3	SH3BP4	SH3 domain-binding protein 4	2
827	Q15465	SHH	Sonic hedgehog	1
828	Q8N114	SHISA5	Protein shisa-5	2
829	P34897	SHMT2	Serine hydroxymethyltransferase, mitochondrial	2
830	Q8IUQ4	SIAH1	SIAH1	1
831	P57059	SIK1	Serine/threonine-protein kinase SIK1	2
832	Q9H0K1	SIK2	Serine/threonine-protein kinase SIK2	2
833	P12755	SKI	C Ski	1
834	Q8TF71	SLC16A10	Monocarboxylate transporter 10	2
835	P43004	SLC1A2	Solute carrier family 1 member 2	1
836	P43007	SLC1A4	Neutral amino acid transporter A	2
837	P12235	SLC25A4	ADP/ATP translocase 1	2
838	P05141	SLC25A5	Solute carrier family 25 (mitochondrial carrier; adenine nucleotide translocator), member 5	1
839	P12236	SLC25A6	Adenine nucleotide translocator 3, Y-chromosomal	1
840	P11166	SLC2A1	Solute carrier family 2, facilitated glucose transporter member 1	2
841	P11169	SLC2A3	Solute carrier family 2, member 3	1
842	Q9BRI3	SLC30A2	Zinc transporter 2	2
843	Q9H2H9	SLC38A1	Sodium-coupled neutral amino acid transporter 1	2
844	Q15043	SLC39A14	Zinc transporter ZIP14	2
845	Q07837	SLC3A1	Neutral and basic amino acid transport protein rBAT	2
846	O75387	SLC43A1	Large neutral amino acids transporter small subunit 3	2
847	Q9Y6R1	SLC4A4	Solute carrier family 4, sodium bicarbonate cotransporter, member 4	1
848	P31641	SLC6A6	Sodium- and chloride-dependent taurine transporter	2
849	P52569	SLC7A2	Low affinity cationic amino acid transporter 2	2
850	Q8MH63	SLC7A5P1	Putative L-type amino acid transporter 1-like protein MLAS	2
851	Q9GIP4	SLC7A5P2	Putative L-type amino acid transporter 1-like protein IMAA	2
852	Q9H2G2	SLK	STE20-like serine/threonine-protein kinase	2
853	P03973	SLPI	Secretory leukocyte protease inhibitor	1
854	Q13485	SMAD4	Mothers against decapentaplegic homolog 4	3
855	P51532	SMARCA4	SMARCA4	1
856	Q96Q15	SMG1	Serine/threonine-protein kinase SMG1	2
857	Q9NXE4	SMPD4	Sphingomyelin phosphodiesterase 4	2
858	Q7KZF4	SND1	Staphylococcal nuclease domain-containing protein 1	2
859	P14678	SNRPB	Small nuclear ribonucleoprotein-associated proteins B and B'	2
860	P63162	SNRPN	Small nuclear ribonucleoprotein polypeptide N	1
861	Q13884	SNTB1	Beta-1-syntrophin	2
862	Q96L94	SNX22	Sorting nexin-22	2
863	P04179	SOD2	SOD2	1
864	P04179	SOD2_V16A	SOD2	4
865	P08294	SOD3	Extracellular superoxide dismutase [Cu-Zn]	2
866	Q06945	SOX4	SRY box 4	1
867	Q9NPE6	SPAG4	Sperm-associated antigen 4 protein	2
868	P09486	SPARC	Osteonectin	1
869	Q96N96	SPATA13	Spermatogenesis-associated protein 13	2
870	P00995	SPINK1	SPINK1	1
871	P00995	SPINK1_Y43S	SPINK1	4
872	Q08629	SPOCK1	SPOCK protein	1
873	P10451	SPP1	Osteopontin	1
874	O75044	SRGAP2	SLIT-ROBO Rho GTPase-activating protein 2	2
875	P08240	SRPR	Signal recognition particle receptor subunit alpha	2
876	Q9Y5M8	SRPRB	Signal recognition particle receptor subunit beta	2
877	P28290	SSFA2	Sperm-specific antigen 2	2
878	P61278	SST	Somatostatin	1
879	P52630	STAT2	Signal transducer and activator of transcription 2	2
880	P40763	STAT3	STAT3	1
881	O76061	STC2	Stanniocalcin-2	2
882	Q9P2F5	STOX2	Storkhead-box protein 2	2
883	Q8IWU6	SULF1	Sulfatase 1	1
884	Q8IWU5	SULF2	Extracellular sulfatase Sulf-2	2
885	O00338	SULT1C2	Sulfotransferase 1C2	2
886	Q7L1I2	SV2B	Synaptic vesicle glycoprotein 2B	2
887	Q0VAF6	SYCN	Syncollin	2
888	Q9HCH5	SYTL2	Synaptotagmin-like protein 2	2
889	Q5T011	SZT2	Protein SZT2	2
890	P09758	TACSTD2	Tumor associated calcium signal transducer 2	1
891	Q86TJ2	TADA2B	Transcriptional adapter 2-beta	2
892	P37802	TAGLN2	Transgelin 2	1
893	P17542	TAL1	T cell acute lymphocytic leukemia 1	1
894	Q03518	TAP1	Antigen peptide transporter 1	2
895	Q13207	TBX2	T box 2	1
896	Q8N9U0	TC2N	Tandem C2 domains nuclear protein	2
897	O75764	TCEA3	Transcription elongation factor A protein 3	2
898	P20061	TCN1	Transcobalamin 1	1
899	Q9H7E2	TDRD3	Tudor domain-containing protein 3	2
900	Q99594	TEAD3	Transcriptional enhancer factor TEF-5	2
901	Q99973	TEP1	Telomerase protein component 1	2
902	O14746	TERT	Telomerase reverse transcriptase	3
903	P02787	TF	Serotransferrin	1
904	P04155	TFF1	Trefoil factor 1	2
905	Q07654	TFF3	Trefoil factor 3	2
906	P10646	TFPI	Tissue factor pathway inhibitor (lipoprotein-associated coagulation inhibitor)	1
907	P01137	TGFB1	TGF beta 1	1
908	P61812	TGFB2	TGF beta 2	1
909	Q15582	TGFBI	TGF beta induced, 68KD	1
910	P36897	TGFBR1	TGF beta receptor, type I	1
911	P21980	TGM2	Transglutaminase 2	1
912	P07996	THBS1	Thrombospondin I	1
913	P35442	THBS2	Thrombospondin 2	1
914	P04216	THY1	THY1	1
915	P01033	TIMP1	Tissue inhibitor of metalloproteinase 1	1
916	P16035	TIMP2	Tissue inhibitor of metalloproteinase 2	1
917	P35625	TIMP3	Tissue inhibitor of metalloproteinase 3	1
918	P29401	TKT	Transketolase	2
919	Q15363	TMED2	Transmembrane emp24 domain-containing protein 2	2
920	Q96B21	TMEM45B	Transmembrane protein 45B	2
921	Q9NRS4	TMPRSS4	Transmembrane protease serine 4	2
922	P63313	TMSB10	Thymosin beta 10	1
923	P24821	TNC	Tenascin C	1
924	P01375	TNF	Tumor necrosis factor	3
925	P19438	TNFRSF1A	Tumor necrosis factor receptor superfamily member 1A	2
926	O75509	TNFRSF21	Tumor necrosis factor receptor superfamily member 21	2
927	P50591	TNFSF10	Tumor necrosis factor ligand superfamily member 10	3
928	Q8IZW8	TNS4	Tensin-4	2
929	P50616	TOB1	Protein Tob1	2
930	P11387	TOP1	DNA topoisomerase 1	2
931	P11388	TOP2A	DNA topoisomerase II alpha	1
932	P04637	TP53	Cellular tumor antigen p53	3
933	Q16890	TPD52L1	Tumor protein D53	2
934	P60174	TPI1	Triosephosphate isomerase 1	1
935	P09493	TPM1	Tropomyosin 1 alpha chain	1
936	P07951	TPM2	Tropomyosin 2	1
937	P06753	TPM3	Tropomyosin 3	1
938	P67936	TPM4	Tropomyosin 4	1
939	Q15661	TPSAB1	Tryptase beta 1	1
940	P13693	TPT1	Tumor protein, translationally controlled 1	1
941	Q9ULW0	TPX2	C20ORF1 protein	1
942	Q12931	TRAP1	Heat shock protein 75 kDa, mitochondrial	2
943	Q9UKU6	TRHDE	Thyrotropin-releasing hormone-degrading ectoenzyme	2
944	Q14134	TRIM29	TRIM29	1
945	P48995	TRPC1	Transient receptor potential cation channel subfamily C member 1	1
946	Q9UHF7	TRPS1	Zinc finger transcription factor Trps1	1
947	O60635	TSPAN1	Tetraspanin-1	2
948	O95858	TSPAN15	Tetraspanin-15	2
949	P19075	TSPAN8	Transmembrane 4 superfamily, member 3	1
950	Q6ZT98	TTLL7	Tubulin polyglutamylase TTLL7	2
951	Q8WZ42	TTN	Titin	2
952	P02766	TTR	Transthyretin	3
953	P68363	TUBA1B	Tubulin, alpha, ubiquitous	1
954	Q9BQE3	TUBA1C	Tubulin alpha 6	1
955	P07437	TUBB	Tubulin, beta	1
956	P10599	TXN	Thioredoxin	1
957	O43396	TXNL1	Thioredoxin-like protein 1	2
958	P19971	TYMP	Endothelial cell growth factor 1 platelet derived	1
959	P0CG48	UBC	Polyubiquitin-C	2
960	O95155	UBE4B	Ubiquitin conjugation factor E4 B	2
961	O94874	UFL1	E3 UFM1-protein ligase 1	2
962	P22695	UQCRC2	Cytochrome b-c1 complex subunit 2, mitochondrial	2
963	O75604	USP2	Ubiquitin carboxyl-terminal hydrolase 2	2
964	Q9Y2C2	UST	Uronyl 2-sulfotransferase	2
965	P50552	VASP	Vasodilator-stimulated phosphoprotein	2
966	P13611	VCAN	Versican	1
967	P18206	VCL	Vinculin	1
968	Q9Y277	VDAC3	VDAC3	1
969	P15692	VEGFA	VEGF A	1
970	Q14D04	VEPH1	Ventricular zone-expressed PH domain-containing protein homolog 1	2
971	P08670	VIM	Vimentin	1
972	P98155	VLDLR	Very low-density lipoprotein receptor	2
973	P04004	VTN	Vitronectin	1
974	Q92558	WASF1	WAVE1	1
975	Q14508	WFDC2	WAP four disulfide core domain 2	1
976	Q6GPH4	XAF1	XAF1	1
977	P17861	XBP1	X-box-binding protein 1	2
978	Q5BJH7	YIF1B	Protein YIF1B	2
979	Q5BKU6	YP026	Putative uncharacterized protein LOC641298	2
980	A6NJU9	YP038	Putative NPIP-like protein LOC613037	2
981	A6NHP6	YR011	NPIP-like protein LOC729602	2
982	P31946	YWHAB	14-3-3 Beta	1
983	P61981	YWHAG	14-3-3 gamma	1
984	P63104	YWHAZ	14-3-3 protein zeta/delta	2
985	Q96IU2	ZBED3	Zinc finger BED domain-containing protein 3	2
986	Q05516	ZBTB16	Zinc finger and BTB domain-containing protein 16	2
987	Q9HCK1	ZDBF2	DBF4-type zinc finger-containing protein 2	2
988	Q9UIJ5	ZDHHC2	Palmitoyltransferase ZDHHC2	2
989	P37275	ZEB1	Transcription factor 8	1
990	Q96DA0	ZG16B	Similar to common salivary protein 1	1
991	O15231	ZNF185	Zinc finger protein 185	1
992	P17026	ZNF22	Zinc finger protein 22	2
993	Q06732	ZNF33B	Zinc finger protein 33B	2
994	Q9H8N7	ZNF395	Zinc finger protein 395	2
995	Q96JM2	ZNF462	Zinc finger protein 462	2
996	Q6ZNC4	ZNF704	Zinc finger protein 704	2
997	Q03938	ZNF90	Zinc finger protein 90	2
998	P35789	ZNF93	Zinc finger protein 93	2
999	Q9P2E3	ZNFX1	NFX1-type zinc finger-containing protein 1	2
1000	Q15942	ZYX	Zyxin	1
